# Supplementary material for: Interrogation of enhancer function by enhancer-targeting CRISPR epigenetic editing
Source: Nat Commun. 2020 Jan 24;11:485. doi: 10.1038/s41467-020-14362-5 (PMC6981169; doi:10.1038/s41467-020-14362-5)
Supplement: Supplementary file 4 — Source Data file [file 41467_2020_14362_MOESM4_ESM.xlsx]

## Sheet: Fig. 1
Fig. 1b: Raw qPCR Data
MYOD
	Rep1	Rep2	Rep3	Rep4	Mean	SEM
Control	1.06	0.91	0.97	1.07	1.0025	0.0381608
dCas9	0.98	0.96	0.67	1.09	0.925	0.0896753
dCas9-VP64	2.56	2.97	3.32	3.42	3.0675	0.194738
dCas9-p300	15.44	19.67	19.76	15.96	17.7075	1.16403
dCas9-V964+MCP-p300	27.22	25.55	23.98	29.65	26.6	1.21291
dCas9-p300+MCP-MCP-VP64	33.51	30.12	30.34	37.54	32.8775	1.73642
Fig. 1c: Raw qPCR Data
HBG1/2
	Rep1	Rep2	Rep3	Rep4	Mean	SEM
Control	1.09	0.86	0.92	1.13	1	0.065192
dCas9	0.89	1.06	0.75	1.09	0.9475	0.0792017
dCas9-VP64	0.97	1.16	0.78	1.12	1.0075	0.0861564
dCas9-p300	28.77	31.17	29.97	34.12	31.0075	1.14735
dCas9-V964+MCP-p300	55.6	62.16	63.88	60.23	60.4675	1.78556
dCas9-p300+MCP-MCP-VP64	67.99	72.79	75.39	75.59	72.94	1.76895
HBE1
	Rep1	Rep2	Rep3	Rep4	Mean	SEM
Control	0.88	0.91	1.19	1.02	1	0.0701189
dCas9	1.04	1.05	1.4	0.91	1.1	0.10496
dCas9-VP64	2.41	2.26	3.12	2.42	2.5525	0.192673
dCas9-p300	9.13	9.97	10.53	8.85	9.62	0.38553
dCas9-V964+MCP-p300	23.38	24.65	21.66	22.89	23.145	0.6185
dCas9-p300+MCP-MCP-VP64	27.36	28.54	25.75	29.65	27.825	0.83485
HBB
	Rep1	Rep2	Rep3	Rep4	Mean	SEM
Control	1.21	0.81	0.94	1.04	1	0.0843603
dCas9	1.02	1.57	0.97	0.84	1.1	0.161193
dCas9-VP64	1.41	1.24	0.92	1.01	1.145	0.111093
dCas9-p300	2.29	3.6	3.23	2.69	2.9525	0.289263
dCas9-V964+MCP-p300	4.67	4.99	6.24	3.98	4.97	0.472881
dCas9-p300+MCP-MCP-VP64	5.17	6.12	4.57	5.17	5.2575	0.3204
Fig. 1d: Raw qPCR Data
MYOD
	Rep1	Rep2	Rep3	Rep4	Mean	SEM
Control	1.05	1.03	0.88	1.03	0.9975	0.0394493
dxCas9-VPR	3.97	5.26	4.89	4.32	4.61	0.287895
Sun-tag	14.04	11.33	14.61	14.66	13.66	0.789293
SAM	3.11	3.54	4.74	6.95	4.585	0.86047
enCRISPRa	20.74	20.72	25.06	25.61	23.0325	1.33409
Fig. 1e: Raw qPCR Data
HBG1/2
	Rep1	Rep2	Rep3	Rep4	Mean	SEM
Control	1.39	1.34	0.69	0.57	0.9975	0.213829
dxCas9-VPR	6.39	8.01	9.59	7.33	7.83	0.674141
Sun-tag	22.06	27.69	29.45	29.21	27.1025	1.72541
SAM	6.55	9.78	7.39	7.28	7.75	0.701867
enCRISPRa	47.37	41.61	38.09	35.33	40.6	2.59689
HBE1
	Rep1	Rep2	Rep3	Rep4	Mean	SEM
Control	1.5	1.19	0.66	0.65	1	0.209006
dxCas9-VPR	2.89	3.49	2.52	3.75	3.1625	0.279803
Sun-tag	14.79	9.12	9.51	17.17	12.6475	1.986
SAM	2.81	2.4	3.32	3.36	2.9725	0.228231
enCRISPRa	28.26	23.07	21.09	21.84	23.565	1.61734
HBB
	Rep1	Rep2	Rep3	Rep4	Mean	SEM
Control	1.66	0.82	0.7	0.82	1	0.221811
dxCas9-VPR	1.82	3.4	2.4	2.8	2.605	0.332704
Sun-tag	3.83	5.95	4.69	4.74	4.8025	0.435801
SAM	1.85	3.2	2	3.14	2.5475	0.36091
enCRISPRa	12.92	12.08	13.09	13.84	12.9825	0.361164

## Sheet: Fig. 2
Fig. 2b: Raw qPCR Data
	HBG1/2																		HBG1/2
	dCas9-KRAB				dCas9-LSD1				enCRISPRi-LK				enCRISPRi-KL						dCas9-KRAB		dCas9-LSD1		enCRISPRi-LK		enCRISPRi-KL
	Rep1	Rep2	Rep3	Rep4	Rep1	Rep2	Rep3	Rep4	Rep1	Rep2	Rep3	Rep4	Rep1	Rep2	Rep3	Rep4			Mean	SEM	Mean	SEM	Mean	SEM	Mean	SEM
sgGal4	0.87	1.05	1.12	0.7	0.99	1.09	0.77	0.97	0.98	1.15	1.01	0.47	0.92	1.17	0.92	0.81		sgGal4	0.935	0.094384	0.955	0.0670199	0.9025	0.14885	0.955	0.0762124
sgHS2-1	0.31	0.34	0.41	0.36	0.31	0.42	0.33	0.25	0.15	0.1	0.08	0.13	0.14	0.11	0.04	0.15		sgHS2-1	0.355	0.0210159	0.3275	0.0352077	0.115	0.0155456	0.11	0.0248328
sgHS2-2	0.33	0.38	0.58	0.35	0.42	0.4	0.37	0.55	0.27	0.16	0.13	0.23	0.25	0.18	0.13	0.27		sgHS2-2	0.41	0.0575905	0.435	0.0396863	0.1975	0.0319831	0.2075	0.0322426
sgHS2-3	0.76	0.57	0.85	0.49	0.45	0.77	0.51	0.5	0.28	0.34	0.25	0.19	0.13	0.2	0.24	0.22		sgHS2-3	0.6675	0.0831039	0.5575	0.0720388	0.265	0.031225	0.1975	0.0239357
sgHS2-4	0.31	0.16	0.18	0.18	0.53	0.54	0.37	0.46	0.26	0.13	0.15	0.22	0.24	0.31	0.28	0.26		sgHS2-4	0.2075	0.0344903	0.475	0.0392641	0.19	0.0302765	0.2725	0.0149304
sgHS2-all	0.6	0.57	0.73	0.9	0.44	0.39	0.38	0.27	0.11	0.19	0.13	0.09	0.1	0.23	0.13	0.11		sgHS2-all	0.7	0.0751665	0.37	0.0358236	0.13	0.0216025	0.1425	0.0298259
	HBE1																		HBE1
	dCas9-KRAB				dCas9-LSD1				enCRISPRi-LK				enCRISPRi-KL						dCas9-KRAB		dCas9-LSD1		enCRISPRi-LK		enCRISPRi-KL
	Rep1	Rep2	Rep3	Rep4	Rep1	Rep2	Rep3	Rep4	Rep1	Rep2	Rep3	Rep4	Rep1	Rep2	Rep3	Rep4			Mean	SEM	Mean	SEM	Mean	SEM	Mean	SEM
sgGal4	1.17	0.85	0.89	0.8	1.24	0.82	0.84	0.82	1.24	0.75	0.89	0.78	1.1	1.01	0.97	0.72		sgGal4	0.9275	0.0829031	0.93	0.103441	0.915	0.112435	0.95	0.0813429
sgHS2-1	0.51	0.38	0.36	0.46	0.24	0.29	0.21	0.44	0.12	0.07	0.1	0.08	0.13	0.07	0.12	0.07		sgHS2-1	0.4275	0.0349702	0.295	0.0510718	0.0925	0.0110868	0.0975	0.0160078
sgHS2-2	0.28	0.22	0.37	0.35	0.68	0.42	0.44	0.39	0.14	0.09	0.09	0.14	0.16	0.16	0.1	0.26		sgHS2-2	0.305	0.0342783	0.4825	0.0666302	0.115	0.0144338	0.17	0.0331662
sgHS2-3	0.39	0.65	0.46	0.47	0.47	0.3	0.55	0.45	0.12	0.1	0.14	0.14	0.08	0.09	0.08	0.12		sgHS2-3	0.4925	0.0554339	0.4425	0.0521816	0.125	0.00957427	0.0925	0.00946485
sgHS2-4	0.26	0.3	0.17	0.2	0.22	0.25	0.33	0.21	0.22	0.13	0.16	0.17	0.24	0.11	0.18	0.14		sgHS2-4	0.2325	0.0292617	0.2525	0.0271953	0.17	0.0187083	0.1675	0.0280995
sgHS2-all	0.43	0.44	0.26	0.33	0.26	0.26	0.31	0.4	0.18	0.11	0.07	0.14	0.2	0.09	0.08	0.12		sgHS2-all	0.365	0.0429146	0.3075	0.0330088	0.125	0.0232737	0.1225	0.0271953
	HBB																		HBB
	dCas9-KRAB				dCas9-LSD1				enCRISPRi-LK				enCRISPRi-KL						dCas9-KRAB		dCas9-LSD1		enCRISPRi-LK		enCRISPRi-KL
	Rep1	Rep2	Rep3	Rep4	Rep1	Rep2	Rep3	Rep4	Rep1	Rep2	Rep3	Rep4	Rep1	Rep2	Rep3	Rep4			Mean	SEM	Mean	SEM	Mean	SEM	Mean	SEM
sgGal4	1.08	0.75	1.2	0.88	0.94	0.98	0.95	0.85	1.15	1	0.89	0.79	0.95	0.95	0.98	0.75		sgGal4	0.9775	0.10053	0.93	0.0279881	0.9575	0.0771767	0.9075	0.0529741
sgHS2-1	0.33	0.39	0.16	0.18	0.41	0.31	0.29	0.26	0.08	0.08	0.06	0.06	0.1	0.08	0.07	0.07		sgHS2-1	0.265	0.0563471	0.3175	0.0325	0.07	0.0057735	0.08	0.00707107
sgHS2-2	0.33	0.5	0.16	0.28	0.39	0.3	0.48	0.48	0.16	0.16	0.1	0.1	0.19	0.16	0.11	0.25		sgHS2-2	0.3175	0.0705189	0.4125	0.0430842	0.13	0.0173205	0.1775	0.0292617
sgHS2-3	0.29	0.22	0.31	0.28	0.34	0.32	0.37	0.58	0.09	0.15	0.09	0.14	0.1	0.14	0.1	0.14		sgHS2-3	0.275	0.0193649	0.4025	0.0600521	0.1175	0.0160078	0.12	0.011547
sgHS2-4	0.34	0.33	0.33	0.35	0.36	0.28	0.28	0.24	0.2	0.14	0.14	0.24	0.11	0.13	0.15	0.11		sgHS2-4	0.3375	0.00478714	0.29	0.0251661	0.18	0.0244949	0.125	0.00957427
sgHS2-all	0.1	0.19	0.14	0.12	0.2	0.33	0.33	0.37	0.09	0.12	0.06	0.1	0.09	0.11	0.06	0.09		sgHS2-all	0.1375	0.0193111	0.3075	0.0370529	0.0925	0.0125	0.0875	0.0103078
Fig. 2f: Raw qPCR Data
	HBE1				HBG1/2				HBB							HBE1		HBG1/2		HBB
	Rep1	Rep2	Rep3	Rep4	Rep1	Rep2	Rep3	Rep4	Rep1	Rep2	Rep3	Rep4				Mean	SEM	Mean	SEM	Mean	SEM
sgGal4	0.92	1.08	1.11	0.93	0.97	1.03	0.97	0.71	0.94	1.06	1.01	0.93			sgGal4	1.01	0.0494975	0.92	0.0714143	0.985	0.0306866
sgCtrl	0.92	1.09	1.14	1	1	1.07	1.16	1.02	0.91	1.06	0.73	0.89			sgCtrl	1.0375	0.0487126	1.0625	0.035678	0.8975	0.0675
TAD1	0.95	1.12	1.13	0.97	0.97	1.05	1.18	0.93	0.74	0.9	1.11	0.98			TAD1	1.0425	0.0478496	1.0325	0.0551324	0.9325	0.0773924
CTCF1	0.89	1.06	1.02	0.79	0.98	1.06	0.99	0.96	0.91	1.06	1.03	0.93			CTCF1	0.94	0.0617792	0.9975	0.0217466	0.9825	0.0368273
CTCF2	0.89	1.06	0.9	0.96	0.95	1.03	0.88	1.02	0.82	0.97	0.94	1.02			CTCF2	0.9525	0.0390246	0.97	0.0348807	0.9375	0.0425
TAD2	0.93	1.1	0.91	0.99	0.93	1	0.9	1.02	0.76	0.92	0.87	0.88			TAD2	0.9825	0.0426956	0.9625	0.0283945	0.8575	0.0342479
HS1	0.34	0.39	0.35	0.54	0.51	0.59	0.55	0.62	0.52	0.67	0.6	0.71			HS1	0.405	0.0462781	0.5675	0.0239357	0.625	0.0417333
HS2-3	0.2	0.21	0.22	0.17	0.21	0.22	0.25	0.29	0.07	0.1	0.12	0.15			HS2-3	0.2	0.0108012	0.2425	0.0179699	0.11	0.0168325
HS3	0.29	0.31	0.25	0.35	0.51	0.54	0.6	0.68	0.27	0.36	0.31	0.41			HS3	0.3	0.0208167	0.5825	0.0375	0.3375	0.0303795
HS4	0.24	0.26	0.3	0.31	0.41	0.45	0.47	0.53	0.27	0.36	0.33	0.38			HS4	0.2775	0.0165202	0.465	0.025	0.335	0.0239792
HS5	0.4	0.42	0.35	0.55	0.47	0.5	0.52	0.6	0.4	0.49	0.6	0.39			HS5	0.43	0.0426224	0.5225	0.0278014	0.47	0.0488194
HS_all	0.13	0.15	0.18	0.19	0.22	0.24	0.25	0.31	0.1	0.11	0.07	0.15			HS_all	0.1625	0.0137689	0.255	0.0193649	0.1075	0.0165202
HS2-1	0.33	0.35	0.41	0.55	0.61	0.68	0.75	0.81	0.39	0.48	0.55	0.45			HS2-1	0.41	0.0496655	0.7125	0.0432772	0.4675	0.0332603
HS2-2	0.23	0.25	0.29	0.29	0.45	0.51	0.61	0.45	0.27	0.24	0.3	0.31			HS2-2	0.265	0.015	0.505	0.0377492	0.28	0.0158114
HS2-3	0.18	0.2	0.12	0.15	0.27	0.29	0.35	0.38	0.1	0.12	0.05	0.09			HS2-3	0.1625	0.0175	0.3225	0.0256174	0.09	0.0147196
HS2-4	0.24	0.26	0.31	0.29	0.51	0.53	0.65	0.65	0.27	0.33	0.31	0.32			HS2-4	0.275	0.0155456	0.585	0.0377492	0.3075	0.0131498
HS2-5	0.32	0.34	0.5	0.32	0.67	0.7	0.75	0.81	0.48	0.45	0.55	0.39			HS2-5	0.37	0.043589	0.7325	0.0306526	0.4675	0.0332603
HS2-all	0.25	0.27	0.31	0.21	0.32	0.34	0.41	0.27	0.33	0.3	0.42	0.27			HS2-all	0.26	0.0208167	0.335	0.0290115	0.33	0.0324037
HBG	0.56	0.58	0.62	0.49	0.12	0.15	0.07	0.09	1.06	1.21	1.31	1.22			HBG	0.5625	0.0271953	0.1075	0.0175	1.2	0.0518009

## Sheet: Fig. 4
Fig. 4b: Raw qPCR Data
Jurkat										Jurkat
	WT				Mut						WT		Mut
	Rep1	Rep2	Rep3	Rep4	Rep1	Rep2	Rep3	Rep4			Mean	SEM	Mean	SEM
sgGal4	0.014	0.021	0.019	0.032	0.032	0.021	0.008	0.031		sgGal4	0.0215	0.00379693	0.023	0.00558271
sgMut1	0.04	0.045	0.023	0.038	0.375	0.362	0.578	0.321		sgMut1	0.0365	0.00473462	0.409	0.0574964
sgMut2	0.031	0.058	0.022	0.043	0.481	0.613	0.468	0.332		sgMut2	0.0385	0.00779423	0.4735	0.0574231
sgWT1	0.198	0.193	0.219	0.234	0.174	0.193	0.25	0.161		sgWT1	0.211	0.00951315	0.1945	0.019632
sgWT2	0.238	0.213	0.229	0.268	0.277	0.312	0.209	0.264		sgWT2	0.237	0.0115542	0.2655	0.0213873
K562										K562
	WT				Mut						WT		Mut
	Rep1	Rep2	Rep3	Rep4	Rep1	Rep2	Rep3	Rep4			Mean	SEM	Mean	SEM
sgGal4	0.006	0.016	0.019	0.015	0.011	0.03	0.009	0.014		sgGal4	0.014	0.00279881	0.016	0.00477842
sgMut1	0.008	0.029	0.011	0.011	0.014	0.016	0.037	0.008		sgMut1	0.01475	0.00480234	0.01875	0.00631631
sgMut2	0.015	0.023	0.023	0.018	0.009	0.026	0.016	0.006		sgMut2	0.01975	0.00197379	0.01425	0.00444175
sgWT1	0.126	0.213	0.158	0.192	0.007	0.019	0.018	0.01		sgWT1	0.17225	0.0191328	0.0135	0.00295804
sgWT2	0.184	0.325	0.215	0.201	0.011	0.011	0.031	0.012		sgWT2	0.23125	0.0318862	0.01625	0.00492231
Fig. 4c: Raw qPCR Data
TAL1
	Rep1	Rep2	Rep3	Rep4	Mean	SEM
sgGAL4	1.44	1	0.61	0.94	0.9975	0.170606
sgMut1	4.98	2.8	3.03	2.63	3.36	0.546184
sgMut2	10.13	7.86	5.68	7.38	7.7625	0.917318
sgWT1	4.3	4.88	5.46	4.58	4.805	0.248378
sgWT2	7.61	6.87	5.62	6.45	6.6375	0.415359
Fig. 4e: Raw Prestoblue cell viability data
	sgGal4						sgMut2						sgWT2								sgGal4		sgMut2		sgWT2
Days	Rep1	Rep2	Rep3	Rep4	Rep5	Rep6	Rep1	Rep2	Rep3	Rep4	Rep5	Rep6	Rep1	Rep2	Rep3	Rep4	Rep5	Rep6		Days	Mean	SEM	Mean	SEM	Mean	SEM
1	0.0245	0.0365	0.0315	0.03645	0.0395	0.0355	0.0285	0.0315	0.0335	0.0345	0.0325	0.0305	0.0355	0.0365	0.0365	0.0325	0.0375	0.0375		1	0.0339917	0.00216989	0.0318333	0.000881917	0.036	0.000763763
2	0.046333	0.042333	0.041333	0.045333	0.043333	0.049333	0.094333	0.048333	0.050333	0.048333	0.095333	0.050333	0.104333	0.064333	0.007333	0.020333	0.034333	0.066333		2	0.0446663	0.00120185	0.0644997	0.00960006	0.0494997	0.0145703
3	0.0575	0.0685	0.0685	0.0635	0.0665	0.0625	0.1065	0.1235	0.1335	0.1115	0.1215	0.1105	0.1015	0.1105	0.1125	0.1165	0.1105	0.0965		3	0.0645	0.00173205	0.117833	0.00413656	0.108	0.00305232
4	0.090333	0.097333	0.099333	0.116333	0.108333	0.093333	0.165333	0.174333	0.178333	0.182333	0.167333	0.168333	0.169333	0.164333	0.175333	0.184333	0.167333	0.183333		4	0.100833	0.00398957	0.172666	0.00276486	0.174	0.00344158
5	0.1475	0.1315	0.1435	0.1395	0.1345	0.1455	0.1875	0.2085	0.2145	0.2055	0.2175	0.2075	0.1905	0.1995	0.2025	0.2075	0.1965	0.1845		5	0.140333	0.00258736	0.206833	0.00428693	0.196833	0.0033928
6	0.156167	0.181167	0.181167	0.181167	0.188167	0.169167	0.217167	0.233167	0.246167	0.276167	0.268167	0.250167	0.248167	0.224167	0.233167	0.224167	0.219167	0.220167		6	0.176167	0.00471876	0.2485	0.00890193	0.228167	0.00447958
Fig. 4f: Raw qPCR Data
TAL1
	Rep1	Rep2	Rep3	Rep4	Mean	SEM
sgGAL4	1.17	0.96	0.89	0.98	1	0.0598609
sgMut1	0.5	0.51	0.54	0.46	0.5025	0.0165202
sgMut2	0.15	0.38	0.23	0.29	0.2625	0.0485412
sgWT1	0.45	0.52	0.47	0.81	0.5625	0.0838028
sgWT2	0.51	0.3	0.27	0.32	0.35	0.0543139
Fig. 4h: Raw Prestoblue cell viability data
	sgGal4									sgMut2									sgWT2											GAL4		sgMut2		sgWT2
Days	Rep1	Rep2	Rep3	Rep4	Rep5	Rep6	Rep7	Rep8	Rep9	Rep1	Rep2	Rep3	Rep4	Rep5	Rep6	Rep7	Rep8	Rep9	Rep1	Rep2	Rep3	Rep4	Rep5	Rep6	Rep7	Rep8	Rep9		Days	Mean	SEM	Mean	SEM	Mean	SEM
1	0.039	0.038	0.038	0.044	0.049	0.041	0.049	0.041	0.048	0.048	0.045	0.053	0.052	0.051	0.055	0.055	0.051	0.054	0.041	0.037	0.039	0.052	0.05	0.052	0.051	0.049	0.054		1	0.043	0.0015456	0.0515556	0.00110694	0.0472222	0.00213293
2	0.052	0.051	0.054	0.059	0.067	0.056	0.067	0.056	0.065	0.061	0.058	0.067	0.066	0.065	0.069	0.069	0.065	0.068	0.053	0.047	0.05	0.066	0.063	0.066	0.064	0.062	0.069		2	0.0585556	0.00210232	0.0653333	0.00123603	0.06	0.00263523
3	0.075	0.073	0.076	0.085	0.095	0.08	0.095	0.08	0.093	0.075	0.071	0.082	0.081	0.08	0.085	0.085	0.08	0.084	0.064	0.058	0.061	0.081	0.077	0.081	0.078	0.075	0.084		3	0.0835556	0.002935	0.0803333	0.00156347	0.0732222	0.00321359
4	0.117	0.113	0.117	0.131	0.147	0.124	0.147	0.124	0.144	0.091	0.087	0.101	0.1	0.098	0.105	0.105	0.098	0.104	0.082	0.074	0.078	0.104	0.099	0.104	0.101	0.097	0.108		4	0.129333	0.00451848	0.0987778	0.00208018	0.0941111	0.00421454
5	0.162	0.157	0.161	0.182	0.203	0.171	0.203	0.171	0.2	0.112	0.106	0.123	0.12	0.118	0.126	0.126	0.118	0.125	0.106	0.095	0.101	0.134	0.128	0.134	0.131	0.125	0.14		5	0.178889	0.00626597	0.119333	0.00226691	0.121556	0.00548004
6	0.203	0.196	0.201	0.227	0.254	0.214	0.254	0.214	0.251	0.144	0.136	0.158	0.154	0.151	0.162	0.162	0.151	0.16	0.146	0.131	0.139	0.184	0.176	0.184	0.179	0.172	0.191		6	0.223778	0.00789827	0.153111	0.00292235	0.166889	0.00738325
Fig. 4j: Raw Luciferase data
	sgGal4					sgMut2					sgWT2							sgGal4		sgMut2		sgWT2
weeks	Rep1	Rep2	Rep3	Rep4	Rep5	Rep1	Rep2	Rep3	Rep4	Rep5	Rep1	Rep2	Rep3	Rep4	Rep5		weeks	Mean	SEM	Mean	SEM	Mean	SEM
0	24100000	25300000	19700000	3980000	23200000	42700000	33300000	6900000	6570000	2830000	26100000	24900000	28100000	4250000	29700000		0	19256000	3.9313e+06	18460000	8.14588e+06	22610000	4.66327e+06
2	4620000	4550000	8580000	2550000	2480000	884000000	1340000000	89400000	354000000	1190000000	183000000	295000000	190000000	2490000000	615000000		2	4556000	1.10749e+06	771480000	2.3985e+08	754600000	4.40899e+08
4	286000000	3040000000	2850000000	3100000000	3270000000	5580000000	14900000000	2940000000	2710000000	12000000000	15100000000	8630000000	1350000000	14600000000	11700000000		4	2509200000	5.59838e+08	7626000000	2.47341e+09	10276000000	2.51375e+09
Fig. 4k: Raw FACS data
	sgGal4	sgMut2	sgWT2			sgGal4	sgMut2	sgWT2
PB	23	37.5	49.7		BM	23	52.8	40.5
	19.6	55.3	38.6			10.1	46.2	38.9
	17.1	52.6	61.3			15.8	55.6	68.5
	15.5	78.4	84.8			17.8	35.2	45.7
	30.1	73.6				20.2	32.3
Mean	21.06	59.48	58.6		Mean	17.38	44.42	48.4
SEM	2.59048	7.43394	9.88661		SEM	2.18183	4.63836	6.85541
Fig. 4d,g: WB

## Sheet: Fig. 5
Fig. 5c: WB

## Sheet: Suppl. Fig. 1
Supplementary Fig. 1b: Raw qPCR Data
IL1RN
	Rep1	Rep2	Rep3	Rep4	Mean	SEM
Control	1.19	1.14	1.18	0.49	1	0.170343
dxCas(3.6)-VPR	262.38	306.97	320.11	244.67	283.533	17.9001
Sun-tag	72.83	85.29	147.36	31.81	84.3225	23.917
SAM	626.57	467.6	706.3	527.85	582.08	52.8019
enCRISPRa	206.08	207.95	288.46	176.55	219.76	24.0025
OCT4
	Rep1	Rep2	Rep3	Rep4	Mean	SEM
Control	1.13	0.9	0.99	0.98	1	0.0477842
dxCas(3.6)-VPR	10.65	12.86	9.28	13.83	11.655	1.03414
Sun-tag	14.23	8.77	9.15	8.26	10.1025	1.38786
SAM	14.82	12.68	13.28	12.55	13.3325	0.520695
enCRISPRa	13.58	12.74	14.33	13.85	13.625	0.333279
Supplementary Fig. 1c: Raw qPCR Data
	MYOD																		MYOD
	dCas9				dCas9+MCP-VP64				dCas9-p300				dCas9-p300+MCP-VP64						dCas9		dCas9+MCP-VP64		dCas9-p300		dCas9-p300+MCP-VP64
	Rep1	Rep2	Rep3	Rep4	Rep1	Rep2	Rep3	Rep4	Rep1	Rep2	Rep3	Rep4	Rep1	Rep2	Rep3	Rep4			Mean	SEM	Mean	SEM	Mean	SEM	Mean	SEM
sgRNA	0.98	0.96	0.67	1.09	1.1	1.33	1.15	1.14	15.44	19.67	19.76	15.96	16.52	18.17	20.43	16.46		sgRNA	0.925	0.0896753	1.18	0.204613	17.7075	1.16403	17.895	0.93326
sgRNA-MS2	0.82	0.97	0.92	1.14	15.94	17.67	21.76	14.96	18.69	18.67	18.76	19.46	33.51	30.12	30.34	37.54		sgRNA-MS2	0.9625	0.0668799	17.5825	6.00383	18.895	0.189319	32.8775	1.73642
Supplementary Fig. 1d: Raw qPCR Data
	HBG1/2																		HBG1/2
	dCas9				dCas9+MCP-VP64				dCas9-p300				dCas9-p300+MCP-VP64						dCas9		dCas9+MCP-VP64		dCas9-p300		dCas9-p300+MCP-VP64
	Rep1	Rep2	Rep3	Rep4	Rep1	Rep2	Rep3	Rep4	Rep1	Rep2	Rep3	Rep4	Rep1	Rep2	Rep3	Rep4			Mean	SEM	Mean	SEM	Mean	SEM	Mean	SEM
sgRNA	0.89	1.06	0.75	1.09	1.18	1.26	0.91	1.12	28.77	31.17	29.97	34.12	29.09	30.76	26.76	35.55		sgRNA	0.9475	0.0792017	1.1175	0.2995	31.0075	1.14735	30.54	1.86054
sgRNA-MS2	0.96	1.21	0.77	0.67	34.52	38.4	33.96	41.94	26.64	32.57	28.97	30.98	67.99	72.79	75.39	75.59		sgRNA-MS2	0.9025	0.11884	37.205	7.44648	29.79	1.28256	72.94	1.76895
	HBE1																		HBE1
	dCas9				dCas9+MCP-VP64				dCas9-p300				dCas9-p300+MCP-VP64						dCas9		dCas9+MCP-VP64		dCas9-p300		dCas9-p300+MCP-VP64
	Rep1	Rep2	Rep3	Rep4	Rep1	Rep2	Rep3	Rep4	Rep1	Rep2	Rep3	Rep4	Rep1	Rep2	Rep3	Rep4			Mean	SEM	Mean	SEM	Mean	SEM	Mean	SEM
sgRNA	1.04	1.05	1.4	0.91	1	1.13	1.09	0.83	9.13	9.97	10.53	8.85	8.99	9.76	10.76	8.1		sgRNA	1.1	0.10496	1.0125	0.266521	9.62	0.38553	9.4025	0.565485
sgRNA-MS2	1.01	1.13	0.91	0.92	11.87	12.96	12.69	12.51	10.45	11.23	9.34	8.09	27.36	28.54	25.75	29.65		sgRNA-MS2	0.9925	0.0510514	12.5075	0.926984	9.7775	0.683196	27.825	0.83485
	HBB																		HBB
	dCas9				dCas9+MCP-VP64				dCas9-p300				dCas9-p300+MCP-VP64						dCas9		dCas9+MCP-VP64		dCas9-p300		dCas9-p300+MCP-VP64
	Rep1	Rep2	Rep3	Rep4	Rep1	Rep2	Rep3	Rep4	Rep1	Rep2	Rep3	Rep4	Rep1	Rep2	Rep3	Rep4			Mean	SEM	Mean	SEM	Mean	SEM	Mean	SEM
sgRNA	1.02	1.57	0.97	0.84	0.89	1.08	1.18	1.1	2.29	3.6	3.23	2.69	1.98	2.99	3.33	3.46		sgRNA	1.1	0.161193	1.0625	0.245696	2.9525	0.289263	2.94	0.334988
sgRNA-MS2	1.16	1.07	1.14	1.43	1.94	2.66	2.75	2.09	2.24	3.56	3.09	2.99	5.17	6.12	4.57	5.17		sgRNA-MS2	1.2	0.0790569	2.36	0.809444	2.97	0.273222	5.2575	0.3204
Supplementary Fig. 1f: Raw qPCR Data
	ANKRD20A2
	Rep1	Rep2	Rep3	Rep4	Rep5	Rep6	Mean	SEM
sgGal4	1.014	1.005	0.628	0.992	1.282	1.079	1	0.0940252
sgHS2	1.11	1.256	1.344	1.265	1.477	0.665	1.24375	0.0487688
	ANKRD30BL
	Rep1	Rep2	Rep3	Rep4	Rep5	Rep6	Mean	SEM
sgGal4	0.924	0.487	1.133	0.714	1.104	1.638	1	0.138681
sgHS2	0.934	0.747	0.494	1.262	1.375	0.671	0.85925	0.16171
	EP300
	Rep1	Rep2	Rep3	Rep4	Rep5	Rep6	Mean	SEM
sgGal4	1.158	0.812	1.036	1.011	1.049	0.934	1	0.071678
sgHS2	1.428	0.914	1.029	0.714	1.21	1.436	1.02125	0.150391
	ZNF806
	Rep1	Rep2	Rep3	Rep4	Rep5	Rep6	Mean	SEM
sgGal4	0.543	1.662	0.782	1.506	0.799	0.708	1	0.272319
sgHS2	0.559	0.69	1.203	0.484	0.667	0.671	0.734	0.162024
Supplementary Fig. 1h: Raw qPCR Data
	ANKRD30BL
	Rep1	Rep2	Rep3	Rep4	Rep5	Rep6	Mean	SEM
sgGal4	0.91	1.44	0.725	0.891	1.336	0.698	1	0.155166
sgHS2	0.558	1.395	0.949	0.588	0.569	1.622	0.8725	0.195514
	LOC101928195
	Rep1	Rep2	Rep3	Rep4	Rep5	Rep6	Mean	SEM
sgGal4	1.195	0.759	1.237	1.103	0.931	0.775	1	0.108503
sgHS2	1.156	1.188	0.706	1.474	0.968	1.105	1.131	0.158679
	ZNF806
	Rep1	Rep2	Rep3	Rep4	Rep5	Rep6	Mean	SEM
sgGal4	0.894	1.117	0.55	0.894	0.809	1.737	1.00017	0.117049
sgHS2	1.462	1.11	0.774	0.888	0.579	1.136	1.0585	0.151513

## Sheet: Suppl. Fig. 5
Normalized ChIP-seq Signal
CTCF															dCas9
	#'chr'	'start'	'end'	'KRAB_rep1'	'KRAB_rep2'	'LSD1_rep1'	'LSD1_rep2'	'enCRISPRi-KL_rep1'	'enCRISPRi-KL_rep2'	'enCRISPRi-LK_rep1'	'enCRISPRi-LK_rep2'	'sgGal4_rep1'	'sgGal4_rep2'			#'chr'	'start'	'end'	'KRAB_rep1'	'KRAB_rep2'	'LSD1_rep1'	'LSD1_rep2'	'enCRISPRi-KL_rep1'	'enCRISPRi-KL_rep2'	'enCRISPRi-LK_rep1'	'enCRISPRi-LK_rep2'	'sgGal4_rep1'	'sgGal4_rep2'
HBB	chr11	5247801	5248801	1.32775	0	2.92091	1.35311	3.99546	0	1.18246	2.09641	0.934175	0.745104		HBB	chr11	5247801	5248801	1.70972	3.18288	2.1767	1.87928	0	3.2068	0.692822	3.34361	3.19408	1.32388
HBD	chr11	5255358	5256358	2.56522	1.86214	0	1.12579	3.48404	3.41952	2.70074	2.29158	3.98332	1.85657		HBD	chr11	5255358	5256358	3.36473	7.12846	2.95152	3.0918	3.04117	0	4.45452	5.01542	2.31716	2.63662
HBG1	chr11	5270587	5271587	0.363805	0.725133	0.397088	2.37065	1.22604	3.03725	2.21593	0.684116	3.26588	0.802039		HBG1	chr11	5270587	5271587	4.86245	0	1.30147	0.67213	1.52059	0	0.869514	2.74844	1.29002	0.645218
HBG2	chr11	5275511	5276511	0.663877	0.43508	0.947651	0.976945	1.57307	1.57076	0.0520283	1.04926	2.80253	2.40612		HBG2	chr11	5275511	5276511	0.759116	0	0.947213	0.67213	0	0	0	2.41409	2.31528	1.0605
HBE1	chr11	5290873	5291873	0.193852	0.725133	1.27409	2.85235	2.6781	1.21166	1.94633	1.87187	1.76746	3.4557		HBE1	chr11	5290873	5291873	0	2.08769	1.46439	2.49226	1.07658	1.6034	1.16245	3.34361	0.982069	2.33143
HS1	chr11	5296693	5297693	0.778064	2.1754	0.60903	1.35311	1.71234	1.258	2.60141	0.539317	2.80253	0.972844		HS1	chr11	5296693	5297693	1.70972	4.67897	3.57289	0.67213	0.912352	2.52055	3.48736	3.34361	3.15276	1.7322
HS2	chr11	5301490	5302490	0.663877	5.83006	2.43612	2.70622	2.57993	1.15837	3.0744	1.1332	0.934175	1.18821		HS2	chr11	5301490	5302490	39.3236	34.2245	43.1929	38.5803	48.3547	24.051	46.6841	30.0925	3.47386	3.35849
HS3	chr11	5305523	5306523	1.46053	1.45027	3.16696	0.208379	1.379	1.39005	1.00036	1.15418	1.39379	0.685694		HS3	chr11	5305523	5306523	3.41944	2.44461	3.78886	2.62668	0	0	4.31037	0	2.10873	0.873763
HS4	chr11	5308998	5309998	1.99694	1.60109	1.34474	0.676555	0.57078	0.579188	1.88721	2.52661	1.31532	0.00495086		HS4	chr11	5308998	5309998	3.41944	2.93353	4.16774	2.55409	1.52059	0.654188	2.10171	2.68826	2.33594	3.14945
HS5	chr11	5312155	5313155	26.9667	26.3803	21.5597	19.8907	21.8152	17.0397	33.6883	28.7706	12.1443	19.1846		HS5	chr11	5312155	5313155	1.70972	1.95568	3.49522	2.2718	2.43294	0.99411	2.11566	5.01541	3.48325	2.45267
GATA1															H3K4me
	#'chr'	'start'	'end'	'KRAB_rep1'	'KRAB_rep2'	'LSD1_rep1'	'LSD1_rep2'	'enCRISPRi-KL_rep1'	'enCRISPRi-KL_rep2'	'enCRISPRi-LK_rep1'	'enCRISPRi-LK_rep2'	'sgGal4_rep1'	'sgGal4_rep2'			#'chr'	'start'	'end'	'KRAB_rep1'	'KRAB_rep2'	'LSD1_rep1'	'LSD1_rep2'	'enCRISPRi-KL_rep1'	'enCRISPRi-KL_rep2'	'enCRISPRi-LK_rep1'	'enCRISPRi-LK_rep2'	'sgGal4_rep1'	'sgGal4_rep2'
HBB	chr11	5247801	5248801	2.2603	0.788776	3.06468	3.64944	1.62128	3.6753	2.13596	4.73235	2.594	1.76726		HBB	chr11	5247801	5248801	11.0873	8.19696	6.52654	12.0021	11.133	8.00748	10.4358	9.7836	4.88142	7.10181
HBD	chr11	5255358	5256358	32.3316	31.6354	23.131	27.1518	32.9049	24.958	27.1523	27.7725	36.9727	39.5159		HBD	chr11	5255358	5256358	18.1097	12.5138	12.3643	13.731	10.2842	14.2737	10.5138	10.7448	14.3456	15.0939
HBG1	chr11	5270587	5271587	3.3657	4.05468	3.7529	1.3138	2.25287	3.37914	2.75624	1.4216	2.65542	6.60807		HBG1	chr11	5270587	5271587	3.73824	3.22261	3.74373	2.64705	2.12684	4.68497	2.18574	4.2496	1.59365	2.99605
HBG2	chr11	5275511	5276511	4.19874	1.34804	2.00829	5.02747	3.79096	2.89763	3.57816	3.19724	9.17349	6.26639		HBG2	chr11	5275511	5276511	4.49143	5.51821	6.37101	4.71885	3.77283	5.33951	6.15625	5.43363	3.27148	4.29518
HBE1	chr11	5290873	5291873	2.50934	4.61658	4.14594	1.24665	1.47466	2.67121	2.3	2.57834	7.01418	7.75972		HBE1	chr11	5290873	5291873	6.23041	1.85401	2.84113	5.05402	4.80714	5.68457	3.48046	3.3956	9.40719	8.6756
HS1	chr11	5296693	5297693	25.9862	37.6106	25.1012	27.3183	31.9927	21.9257	25.2282	26.8914	51.4169	50.1355		HS1	chr11	5296693	5297693	11.8876	11.1322	9.71759	11.9819	12.0797	10.7093	6.96093	10.0235	7.19453	11.296
HS2	chr11	5301490	5302490	12.2336	15.8547	12.272	12.5833	14.8171	10.7192	8.30461	7.99986	39.0281	28.5854		HS2	chr11	5301490	5302490	8.52873	8.88043	8.4706	6.17333	9.59559	6.13635	3.36909	2.16052	13.4117	15.3117
HS3	chr11	5305523	5306523	27.5416	28.3801	30.7247	28.3197	20.5832	24.2444	33.8473	29.386	30.8303	29.8504		HS3	chr11	5305523	5306523	13.7373	13.6129	15.3915	12.5618	15.5204	14.8651	8.66497	16.0627	19.4849	19.5312
HS4	chr11	5308998	5309998	41.4399	60.158	35.7447	48.6165	40.546	34.4449	43.2421	38.6588	49.6166	54.1988		HS4	chr11	5308998	5309998	18.6857	14.0528	9.30933	13.9523	10.1203	11.1966	15.5869	9.9248	11.4027	12.4988
HS5	chr11	5312155	5313155	5.1119	4.49787	2.72803	1.9269	4.84268	4.07942	5.52786	0.675665	5.75262	4.22669		HS5	chr11	5312155	5313155	10.7855	9.77335	11.0951	11.9413	10.3826	10.3473	9.89844	10.556	14.104	13.3465
H3K4me2															H3K9me3
	#'chr'	'start'	'end'	'KRAB_rep1'	'KRAB_rep2'	'LSD1_rep1'	'LSD1_rep2'	'enCRISPRi-KL_rep1'	'enCRISPRi-KL_rep2'	'enCRISPRi-LK_rep1'	'enCRISPRi-LK_rep2'	'sgGal4_rep1'	'sgGal4_rep2'			#'chr'	'start'	'end'	'KRAB_rep1'	'KRAB_rep2'	'LSD1_rep1'	'LSD1_rep2'	'enCRISPRi-KL_rep1'	'enCRISPRi-KL_rep2'	'enCRISPRi-LK_rep1'	'enCRISPRi-LK_rep2'	'sgGal4_rep1'	'sgGal4_rep2'
HBB	chr11	5247801	5248801	1.45696	2.09048	3.70339	1.54475	2.82022	2.43781	5.42958	3.53285	0	1.47975		HBB	chr11	5247801	5248801	0.83671	1.72967	0.78624	1.79768	0.384836	1.8799	0	0.723382	0.932553	1.66402
HBD	chr11	5255358	5256358	36.5576	33.0689	44.6735	25.9728	40.3056	36.1014	25.1536	27.1619	39.6891	40.4601		HBD	chr11	5255358	5256358	0	0.0276746	1.27803	0	3.14109	0	0.592181	0.723382	0.778425	1.10935
HBG1	chr11	5270587	5271587	16.7346	15.5987	19.0092	17.9049	12.2562	12.1848	9.93614	9.41091	15.3972	23.3698		HBG1	chr11	5270587	5271587	0	0	0.626486	0.65261	0.452442	0.352872	0.46475	0.899888	0.368973	0
HBG2	chr11	5275511	5276511	22.4661	13.9312	17.0261	15.4031	12.6134	12.2951	12.1168	14.9491	18.4417	20.2487		HBG2	chr11	5275511	5276511	0	0	0	0.444415	0.65006	1.1804	0.228627	1.01274	0.579148	0
HBE1	chr11	5290873	5291873	8.8752	10.5237	3.5146	6.00115	3.2362	2.58543	2.90963	3.41073	11.3091	4.11906		HBE1	chr11	5290873	5291873	0	2.34197	1.56622	0	2.41042	1.64569	0	2.6823	1.91026	1.43328
HS1	chr11	5296693	5297693	23.643	20.7892	26.6753	22.2588	25.2104	18.2814	16.0442	15.5615	26.8929	34.9825		HS1	chr11	5296693	5297693	1.51737	2.44575	1.11828	0.828774	1.0765	0.646411	0	0.743637	1.10069	0
HS2	chr11	5301490	5302490	10.7258	8.8046	5.84003	3.26738	1.71563	3.38227	2.5826	3.23904	9.41252	11.5645		HS2	chr11	5301490	5302490	2.92184	3.28636	0.783108	0	9.59489	4.15327	13.3053	12.963	1.10536	0.931854
HS3	chr11	5305523	5306523	15.0584	10.9824	18.404	17.3036	9.32788	9.41446	11.0441	7.70644	17.5607	22.1792		HS3	chr11	5305523	5306523	0.421676	4.07163	0.482394	1.8177	6.91145	2.18593	4.68498	5.72051	2.61084	2.88431
HS4	chr11	5308998	5309998	22.0064	19.5521	20.7347	31.015	18.2139	21.3484	19.9456	14.6128	30.1883	30.8572		HS4	chr11	5308998	5309998	1.82615	1.39065	1.09009	1.00894	0	0.47466	1.1169	0	1.32644	0.337242
HS5	chr11	5312155	5313155	5.81862	7.67944	11.5124	3.84739	8.64867	6.30593	3.46894	3.62843	6.31181	13.7872		HS5	chr11	5312155	5313155	0.83007	1.574	0	1.00093	1.95018	0.32789	1.46171	0	0.381428	0.232963
H3K27ac															TAL1
	#'chr'	'start'	'end'	'KRAB_rep1'	'KRAB_rep2'	'LSD1_rep1'	'LSD1_rep2'	'enCRISPRi-KL_rep1'	'enCRISPRi-KL_rep2'	'enCRISPRi-LK_rep1'	'enCRISPRi-LK_rep2'	'sgGal4_rep1'	'sgGal4_rep2'			#'chr'	'start'	'end'	'KRAB_rep1'	'KRAB_rep2'	'LSD1_rep1'	'LSD1_rep2'	'enCRISPRi-KL_rep1'	'enCRISPRi-KL_rep2'	'enCRISPRi-LK_rep1'	'enCRISPRi-LK_rep2'	'sgGal4_rep1'	'sgGal4_rep2'
HBB	chr11	5247801	5248801	4.4693	3.18098	4.60565	4.31626	6.33618	3.80047	5.63573	6.67621	7.74291	9.02399		HBB	chr11	5247801	5248801	0.0967407	2.31678	1.91658	0.867196	1.66895	0	2.72198	3.88866	0.82036	3.71509
HBD	chr11	5255358	5256358	26.3234	23.6945	29.0513	24.1488	20.8343	27.9383	23.909	30.4836	30.0813	30.8543		HBD	chr11	5255358	5256358	9.46083	7.54793	8.42243	5.26636	8.32309	6.80396	8.12557	8.42544	7.23231	7.28143
HBG1	chr11	5270587	5271587	11.1205	11.0385	12.4029	14.5321	8.79353	7.20319	10.3643	10.1868	10.8955	16.6157		HBG1	chr11	5270587	5271587	1.72553	1.57181	1.01085	0.717878	0.41682	2.29293	2.77852	2.00655	2.80728	3.56326
HBG2	chr11	5275511	5276511	9.98079	8.47366	10.9922	16.6101	8.24501	6.67823	7.72995	9.14161	16.7118	13.3479		HBG2	chr11	5275511	5276511	2.69886	1.80376	1.51628	0.0315866	1.83401	1.61254	3.61249	0.676627	2.24287	2.58104
HBE1	chr11	5290873	5291873	6.09813	6.60699	5.56062	4.15793	6.24371	4.44241	5.58909	4.02384	9.72607	7.6895		HBE1	chr11	5290873	5291873	4.54088	0.545766	4.04341	0	1.54557	5.96706	3.42469	0.0596261	3.84258	5.49361
HS1	chr11	5296693	5297693	30.6633	34.5348	31.5074	32.5348	25.3415	25.5884	31.2794	30.4233	49.8545	43.8005		HS1	chr11	5296693	5297693	26.497	29.646	21.8486	24.4078	34.7979	30.6336	35.9572	35.2754	39.5529	42.5143
HS2	chr11	5301490	5302490	25.2397	26.8812	26.2869	23.6054	13.0234	11.3327	11.8853	7.46703	29.3917	33.3247		HS2	chr11	5301490	5302490	56.3267	48.8187	43.4464	53.0942	45.2	39.1227	26.6544	20.2211	74.4232	96.8277
HS3	chr11	5305523	5306523	15.6106	18.2333	18.0506	18.5119	14.3586	17.1145	16.7823	15.3126	44.1404	37.2665		HS3	chr11	5305523	5306523	45.3397	42.2231	51.9114	50.1079	51.429	46.8429	81.494	72.2099	40.2109	46.9544
HS4	chr11	5308998	5309998	37.1738	40.9591	40.196	37.0562	37.0046	32.0883	37.1874	39.5138	65.946	58.516		HS4	chr11	5308998	5309998	60.3226	61.8079	58.0189	61.8811	74.2042	82.6771	80.9648	92.5554	66.446	96.2142
HS5	chr11	5312155	5313155	18.6461	12.5058	14.1822	8.89699	8.28264	8.45198	11.7048	9.35412	15.6263	21.9507		HS5	chr11	5312155	5313155	4.35332	0.968735	2.82028	1.01939	2.92608	4.88751	3.43277	0.375904	3.49474	2.80413

## Sheet: Suppl. Fig. 6
Supplementary Fig. 6a: Raw PB Count
	WBC					RBC					Platelet					Hgb
	WT	dCas9-KRAB_-DOX	dCas9-KRAB_+DOX			WT	dCas9-KRAB_-DOX	dCas9-KRAB_+DOX			WT	dCas9-KRAB_-DOX	dCas9-KRAB_+DOX			WT	dCas9-KRAB_-DOX	dCas9-KRAB_+DOX
Rep1	5.78	7.32	6.64		Rep1	11.13	9.97	11.15		Rep1	0.815	0.784	0.804		Rep1	16.3	15.9	15.7
Rep2	7.98	6.14	6.68		Rep2	9.62	8.41	8.94		Rep2	0.776	0.578	0.629		Rep2	16.1	13	14.5
Rep3	5.18	5.44	8.04		Rep3	7.08	10.99	9.77		Rep3	0.56	0.795	0.785		Rep3	12	15.1	15.9
Rep4	5.98	4.88	6.78		Rep4	10.93	9.93	10.83		Rep4	0.814	0.662	0.801		Rep4	16	14.4	15.8
Rep5	8.2	7.88	6.94		Rep5	9.65	10.2	8.81		Rep5	0.756	0.741	0.628		Rep5	16.3	15.7	14.7
Mean	6.624	6.332	7.016		Mean	9.682	9.9	9.9		Mean	0.7442	0.712	0.7294		Mean	15.34	14.82	15.32
SD	1.37247	1.25631	0.584021		SD	1.61474	0.935949	1.06701		SD	0.106025	0.0913373	0.0923921		SD	1.87163	1.17346	0.664831
Supplementary Fig. 6b: Raw BM Count
	Cellularity					Ter119+					B220+					CD3+					Mac1+Gr1+
	WT	dCas9-KRAB_-DOX	dCas9-KRAB_+DOX			WT	dCas9-KRAB_-DOX	dCas9-KRAB_+DOX			WT	dCas9-KRAB_-DOX	dCas9-KRAB_+DOX			WT	dCas9-KRAB_-DOX	dCas9-KRAB_+DOX			WT	dCas9-KRAB_-DOX	dCas9-KRAB_+DOX
Rep1	111	134	126		Rep1	9.6229	15.5076	10.5289		Rep1	5.2801	7.182	5.5461		Rep1	1.2146	1.3776	1.6182		Rep1	13.7327	23.044	40.0556
Rep2	96	156	159		Rep2	14.6053	9.5425	18.6308		Rep2	7.1884	5.1845	7.6348		Rep2	1.3168	1.7693	1.5599		Rep2	24.4407	44.7611	13.2388
Rep3	101	109	108		Rep3	8.6643	16.5127	16.4033		Rep3	5.1155	6.4092	7.1572		Rep3	1.523	1.4889	1.2788		Rep3	47.067	13.5628	10.4379
Rep4	116	124	128		Rep4	18.3085	13.4242	18.9268		Rep4	7.1822	6.7457	7.5665		Rep4	1.647	1.2709	1.2366		Rep4	17.1568	12.251	16.5514
Rep5	132	97	184		Rep5	12.1984	17.0337	11.8377		Rep5	6.6268	7.3927	6.0176		Rep5	1.5117	1.296	1.4885		Rep5	14.4135	19.7712	33.8131
Mean	111.2	124	141		Mean	12.6799	14.4041	15.2655		Mean	6.2786	6.58282	6.78444		Mean	1.44262	1.44054	1.4364		Mean	23.3621	22.678	22.8194
SD	14.0606	22.7925	30.2324		SD	3.90802	3.04853	3.87976		SD	1.01431	0.869899	0.948052		SD	0.173802	0.202517	0.170129		SD	13.914	13.1154	13.2507
Supplementary Fig. 6c: Raw Spleen Count
	Cellularity					Ter119+					B220+					CD3+					Mac1+Gr1+
	WT	dCas9-KRAB_-DOX	dCas9-KRAB_+DOX			WT	dCas9-KRAB_-DOX	dCas9-KRAB_+DOX			WT	dCas9-KRAB_-DOX	dCas9-KRAB_+DOX			WT	dCas9-KRAB_-DOX	dCas9-KRAB_+DOX			WT	dCas9-KRAB_-DOX	dCas9-KRAB_+DOX
Rep1	329	309	346		Rep1	1.6197	1.6577	2.4771		Rep1	29.8154	25.0704	24.4895		Rep1	15.5167	14.6505	7.9434		Rep1	0.9265	5.1779	1.6706
Rep2	287	401	466		Rep2	2.375	1.9832	2.9982		Rep2	27.9539	30.3116	21.0241		Rep2	13.6385	14.9321	7.1337		Rep2	1.0866	0.6132	1.3744
Rep3	423	451	362		Rep3	1.3983	2.8899	2.2003		Rep3	27.1968	24.7546	29.9507		Rep3	15.9443	11.9835	13.5107		Rep3	5.5799	0.8421	0.9787
Rep4	359	320	564		Rep4	1.954	1.9555	1.2018		Rep4	29.3594	23.3193	27.3631		Rep4	14.8652	13.2797	16.6829		Rep4	0.8162	4.2561	5.9573
Rep5	401	460	476		Rep5	2.5165	2.6128	0.3644		Rep5	26.4879	25.7547	29.17		Rep5	12.252	7.9825	14.973		Rep5	0.8633	1.9187	0.8704
Mean	359.8	388.2	442.8		Mean	1.9727	2.21982	1.84836		Mean	28.1627	25.8421	26.3995		Mean	14.4433	12.5657	12.0487		Mean	1.8545	2.5616	2.17028
SD	54.637	71.0401	89.7619		SD	0.477613	0.511193	1.05611		SD	1.40935	2.65173	3.666		SD	1.50272	2.81961	4.27713		SD	2.08507	2.05442	2.14092
Supplementary Fig. 6e: BM Count
	WT					dCas9-KRAB_-DOX					dCas9-KRAB_+DOX							WT		dCas9-KRAB_-DOX		dCas9-KRAB_+DOX
	Rep1	Rep2	Rep3	Rep4	Rep5	Rep1	Rep2	Rep3	Rep4	Rep5	Rep1	Rep2	Rep3	Rep4	Rep5			Mean	SEM	Mean	SEM	Mean	SEM
HSC	0.0113	0.0323	0.0078	0.0019	0.0125	0.0344	0.003	0.0142	0.0461	0.0071	0.0351	0.0106	0.0022	0.0216	0.0148		HSC	0.01316	0.00512714	0.02096	0.00828557	0.01686	0.00553856
MPP	0.0173	0.0421	0.0131	0.0039	0.0125	0.0409	0.0404	0.0189	0.0461	0.0117	0.0403	0.0106	0.0039	0.0207	0.0193		MPP	0.01778	0.00645805	0.0316	0.00682451	0.01896	0.00614505
LSK	0.1005	0.2205	0.0744	0.0777	0.0665	0.0408	0.0034	0.1286	0.2493	0.0813	0.2038	0.098	0.0812	0.1286	0.1237		LSK	0.10792	0.0287069	0.10068	0.0425981	0.12706	0.0210361
GMP	0.069	0.4889	0.0871	0.2485	0.1851	0.4664	0.11	0.2176	0.704	0.0838	0.4667	0.2684	0.1868	0.1942	0.2202		GMP	0.21572	0.0757328	0.31636	0.118152	0.26726	0.0518671
CMP	0.2915	0.5003	0.3221	0.3091	0.2475	0.477	0.1303	0.3184	0.5054	0.3115	0.5285	0.3251	0.2508	0.3429	0.3226		CMP	0.3341	0.0434199	0.34852	0.0674597	0.35398	0.0463923
MEP	0.1708	0.2508	0.228	0.3402	0.1019	0.1238	0.1074	0.1987	0.2848	0.246	0.1745	0.2927	0.2726	0.1759	0.1984		MEP	0.21834	0.0398843	0.19214	0.0341914	0.22282	0.0249939
Supplementary Fig. 6f: Spleen Count
	WT					dCas9-KRAB_-DOX					dCas9-KRAB_+DOX							WT		dCas9-KRAB_-DOX		dCas9-KRAB_+DOX
	Rep1	Rep2	Rep3	Rep4	Rep5	Rep1	Rep2	Rep3	Rep4	Rep5	Rep1	Rep2	Rep3	Rep4	Rep5			Mean	SEM	Mean	SEM	Mean	SEM
HSC	0.0001	0.002	0.0042	0.0028	0.0003	0.0017	0.0004	0.0003	0.0017	0.0003	0.0016	0.0001	0.0001	0.0011	0.0001		HSC	0.00188	0.000771622	0.00088	0.000335261	0.0006	0.000316228
MPP	0.0002	0.0034	0.0001	0.0014	0.0001	0.0025	0.0004	0.0001	0.002	0.0007	0.0013	0.0001	0.0001	0.0018	0.0003		MPP	0.00104	0.000639218	0.00114	0.000469681	0.00072	0.000349857
LSK	0.0035	0.0119	0.0042	0.013	0.0023	0.0099	0.0031	0.0042	0.0088	0.0023	0.0083	0.0085	0.0028	0.0091	0.004		LSK	0.00698	0.0022604	0.00566	0.00154616	0.00654	0.00130254
GMP	0.0003	0.0063	0.0211	0.0117	0.0005	0.0135	0.0031	0.0065	0.0173	0.0001	0.0107	0.0057	0.002	0.0129	0.0015		GMP	0.00798	0.00389697	0.0081	0.00320437	0.00656	0.00228552
CMP	0.0195	0.0447	0.0168	0.0422	0.0191	0.0387	0.0155	0.0197	0.0278	0.0206	0.0355	0.0568	0.015	0.0331	0.0208		CMP	0.02846	0.00614968	0.02446	0.00407291	0.03224	0.00722029
MEP	0.0342	0.1208	0.0379	0.1013	0.0425	0.0987	0.0278	0.0467	0.0703	0.0289	0.0916	0.1223	0.0271	0.078	0.0338		MEP	0.06734	0.0181566	0.05448	0.0134766	0.07056	0.0179097

## Sheet: Suppl. Fig. 10
Supplementary Fig. 10a: Raw qPCR Data
Cebpa
	sgGal4	NC1	NC2	NC3	NC4	NC5	NC6	NC7	NC8	NC9	NC10	P-sg1	P-sg2	E1-sg1	E1-sg2	E2-sg1	E2-sg2	E3-sg1	E3-sg2	E4-sg1	E4-sg2
Rep1	1.27	1.32	0.98	1	0.72	0.83	0.87	0.97	1.5	0.65	1.37	0.34	0.32	0.87	0.89	0.37	0.47	0.72	0.84	0.18	0.2
Rep2	1.09	1.1	1.06	1.14	0.79	1.24	0.87	0.92	0.84	0.84	1.05	0.37	0.18	1.12	1.27	0.33	0.52	0.48	0.98	0.4	0.35
Rep3	0.93	0.9	0.69	0.91	0.88	0.7	0.98	1.2	0.75	1.17	0.73	0.16	0.31	1.22	0.82	0.25	0.44	0.43	0.62	0.09	0.54
Rep4	0.71	0.82	0.71	1.12	1.14	0.97	0.61	0.78	0.84	0.74	0.36	0.14	0.19	0.95	1.22	0.39	0.39	0.76	0.73	0.33	0.43
Mean	1	1.035	0.86	1.0425	0.8825	0.935	0.8325	0.9675	0.9825	0.85	0.8775	0.2525	0.25	1.04	1.05	0.335	0.455	0.5975	0.7925	0.25	0.38
SEM	0.119024	0.111766	0.0938971	0.0539096	0.0918672	0.11565	0.0785679	0.0873093	0.173799	0.113505	0.216386	0.0596343	0.0376386	0.0794775	0.113944	0.030957	0.0272336	0.0833042	0.0769605	0.0703562	0.0715309
Cebpg
	sgGal4	NC1	NC2	NC3	NC4	NC5	NC6	NC7	NC8	NC9	NC10	P-sg1	P-sg2	E1-sg1	E1-sg2	E2-sg1	E2-sg2	E3-sg1	E3-sg2	E4-sg1	E4-sg2
Rep1	1.22	1.15	1.08	0.82	0.81	1.12	0.83	0.71	1.21	0.71	0.74	1.15	0.94	0.94	0.75	0.75	0.97	1.05	0.94	1.18	0.94
Rep2	0.79	0.75	0.84	0.88	1.17	0.73	0.86	0.92	1.17	1.14	0.91	1.05	0.89	1.22	0.64	1.13	1.1	0.78	0.78	0.82	1.01
Rep3	1.03	0.95	1.1	1.32	0.8	0.93	0.97	0.5	1.14	0.72	0.78	0.96	1.21	0.71	1.1	0.78	0.96	1.6	0.93	1	0.92
Rep4	0.96	0.72	1.07	0.79	0.86	0.88	1.17	1.26	0.81	0.76	1.04	0.76	0.88	0.9	0.7	0.59	0.76	0.82	0.87	0.99	0.8
Mean	1	0.8925	1.0225	0.9525	0.91	0.915	0.9575	0.8475	1.0825	0.8325	0.8675	0.98	0.98	0.9425	0.7975	0.8125	0.9475	1.0625	0.88	0.9975	0.9175
SEM	0.0889757	0.0998645	0.0611521	0.12392	0.0876546	0.0804674	0.0769605	0.162038	0.0919579	0.103068	0.067992	0.0829659	0.0777817	0.105228	0.10331	0.113752	0.0701635	0.188784	0.0367423	0.0735272	0.0436606
Slc7a10
	sgGal4	NC1	NC2	NC3	NC4	NC5	NC6	NC7	NC8	NC9	NC10	P-sg1	P-sg2	E1-sg1	E1-sg2	E2-sg1	E2-sg2	E3-sg1	E3-sg2	E4-sg1	E4-sg2
Rep1	0.86	0.81	0.58	0.91	0.79	1.43	0.95	0.93	1.04	0.9	0.95	0.94	0.94	0.85	0.75	0.96	1.05	1.06	0.93	0.88	0.8
Rep2	0.97	0.97	1.07	1.12	1.09	0.88	1.17	1.04	0.94	0.88	0.75	1.15	0.94	1.02	1.06	0.83	0.8	0.99	1.06	1.14	1.1
Rep3	1.26	0.87	0.9	0.97	0.9	0.95	0.86	0.94	0.98	0.93	0.94	0.87	0.72	0.92	0.7	0.7	0.97	0.6	0.67	0.9	0.74
Rep4	0.91	0.87	0.67	0.89	0.81	0.88	0.81	0.87	0.87	0.66	1.08	0.86	1.14	1.01	0.73	0.91	0.84	0.89	1.17	0.83	1.13
Mean	1	0.88	0.805	0.9725	0.8975	1.035	0.9475	0.945	0.9575	0.8425	0.93	0.955	0.935	0.95	0.81	0.85	0.915	0.885	0.9575	0.9375	0.9425
SEM	0.0895358	0.0331662	0.111093	0.0520216	0.0684805	0.132696	0.0796215	0.0352373	0.035678	0.0616948	0.0679461	0.0673919	0.0857807	0.0402078	0.0839643	0.0567157	0.0578072	0.101201	0.107655	0.0690863	0.10053
Supplementary Fig. 10b: Raw qPCR Data
Spi1
	sgGal4	NC1	NC2	NC3	NC4	NC5	NC6	NC7	NC8	NC9	NC10	P-sg1	P-sg2	P-sg3	E-sg1	E-sg2	E-sg3
Rep1	1.26	1.33	0.8	0.94	0.65	0.93	0.71	1.19	0.88	0.94	0.75	0.23	0.25	0.47	0.3	0.39	0.2
Rep2	0.94	1.04	1.59	0.94	1.17	1.28	0.93	0.93	1.32	0.74	0.6	0.14	0.22	0.17	0.37	0.41	0.48
Rep3	0.88	0.56	0.75	1.02	1.06	0.96	1.01	0.98	0.48	0.96	0.51	0.15	0.39	0.11	0.37	0.6	0.51
Rep4	0.92	0.61	0.76	1.07	0.38	1.2	0.81	0.8	0.34	0.91	1.24	0.32	0.26	0.23	0.51	0.62	0.24
Mean	1	0.885	0.975	0.9925	0.815	1.0925	0.865	0.975	0.755	0.8875	0.775	0.21	0.28	0.245	0.3875	0.505	0.3575
SEM	0.0875595	0.183326	0.205284	0.0319831	0.183144	0.0869267	0.0660177	0.0810864	0.22036	0.0502286	0.162711	0.041833	0.0376386	0.0788987	0.0440407	0.0608961	0.0800391
Slc39a13
	sgGal4	NC1	NC2	NC3	NC4	NC5	NC6	NC7	NC8	NC9	NC10	P-sg1	P-sg2	P-sg3	E-sg1	E-sg2	E-sg3
Rep1	0.8	1.09	0.88	0.79	1.17	0.94	0.76	0.93	0.74	0.92	0.88	1.03	0.88	0.91	1.01	0.98	0.83
Rep2	1.19	1.77	0.99	0.99	1.21	1.01	1.26	1.25	1.17	0.91	0.97	0.98	1.21	0.96	1.15	1.12	0.95
Rep3	1.07	0.76	0.82	0.96	0.76	0.92	0.94	0.88	1.06	0.89	0.89	0.56	0.71	0.81	0.83	0.84	0.54
Rep4	0.94	1.03	1.2	1.17	0.89	0.79	0.97	1.29	1.19	1.16	1.15	1.17	0.95	0.75	0.72	1.14	1.14
Mean	1	1.1625	0.9725	0.9775	1.0075	0.915	0.9825	1.0875	1.04	0.97	0.9725	0.935	0.9375	0.8575	0.9275	1.02	0.865
SEM	0.0839643	0.21484	0.0836037	0.0778219	0.108963	0.0459166	0.103471	0.106174	0.104003	0.0636396	0.0625	0.131308	0.103873	0.0475	0.0952519	0.0697615	0.125731
Supplementary Fig. 10c: Raw qPCR Data
Gata1
	sgGal4	NC1	NC2	NC3	NC4	NC5	NC6	NC7	NC8	NC9	NC10	P-sg1	P-sg2	Enh1-1	Enh1-2	Enh2-1	Enh2-2
Rep1	1.24	1.64	1.18	1.1	0.61	0.43	0.8	1.14	0.81	0.83	0.78	0.26	0.26	0.61	1.16	0.91	0.9
Rep2	0.98	0.58	0.97	0.76	0.36	0.85	0.72	0.7	0.79	0.81	1.1	0.16	0.39	1.08	1.08	1.1	0.72
Rep3	0.89	0.91	1.09	0.9	1.23	1.09	0.75	0.68	1.07	1.04	0.84	0.14	0.21	0.98	0.87	0.57	1.5
Rep4	0.89	0.93	0.93	0.76	1.42	0.72	1.04	0.88	0.9	1.24	0.8	0.29	0.36	1.47	0.84	0.74	0.81
Mean	1	1.015	1.0425	0.88	0.905	0.7725	0.8275	0.85	0.8925	0.98	0.88	0.2125	0.305	1.035	0.9875	0.83	0.9825
SEM	0.0827647	0.223252	0.0570636	0.0804156	0.250815	0.1375	0.0727295	0.106615	0.0638194	0.101078	0.0743864	0.0368273	0.0421307	0.176753	0.0784618	0.113652	0.17637
Glod5
	sgGal4	NC1	NC2	NC3	NC4	NC5	NC6	NC7	NC8	NC9	NC10	P-sg1	P-sg2	Enh1-1	Enh1-2	Enh2-1	Enh2-2
Rep1	0.91	0.86	1.14	0.7	0.79	0.7	0.93	0.92	0.92	0.68	1.12	1.05	0.93	0.65	0.7	0.88	0.81
Rep2	1.07	0.95	0.95	0.72	1.12	0.75	0.78	1.09	0.47	1.18	0.77	0.7	1.24	0.99	0.88	1.14	1.24
Rep3	0.97	0.7	0.68	0.71	0.5	0.92	0.72	0.92	0.86	0.77	0.62	0.75	0.76	0.71	0.95	0.99	0.66
Rep4	1.06	0.68	0.83	0.82	1.08	0.94	1.1	0.87	1.12	0.84	0.68	0.74	0.66	0.94	0.49	0.7	0.98
Mean	1.0025	0.7975	0.9	0.7375	0.8725	0.8275	0.8825	0.95	0.8425	0.8675	0.7975	0.81	0.8975	0.8225	0.755	0.9275	0.9225
SEM	0.0381608	0.0648556	0.0972111	0.0278014	0.144301	0.0601907	0.0848896	0.0481318	0.136038	0.109192	0.111831	0.0807259	0.127042	0.0838028	0.102835	0.09268	0.12439
Supplementary Fig. 10d: Raw qPCR Data
Gata2
	sgGal4	NC1	NC2	NC3	NC4	NC5	NC6	NC7	NC8	NC9	NC10	P-sg1	P-sg2	E1-sg1	E1-sg2	E2-sg1	E2-sg2	E3-sg1	E3-sg2	E4-sg1	E4-sg2
Rep1	1	0.38	0.98	1.11	0.96	1.03	1.14	0.62	0.69	1.3	0.87	0.1	0.33	0.58	0.44	0.53	0.67	0.83	0.8	0.23	0.17
Rep2	1.1	1.38	1.4	0.73	1.07	1.08	1.2	0.49	1.18	0.33	1.04	0.19	0.46	0.75	0.76	1.17	0.88	0.72	0.82	0.32	0.26
Rep3	0.92	1.36	0.7	0.64	0.59	0.76	0.76	1.34	0.73	0.53	0.84	0.11	0.51	0.72	0.74	0.95	1.22	0.92	1.06	0.45	0.24
Rep4	0.98	0.52	0.73	1.27	0.82	1.05	0.41	1.4	1.2	1.46	1.09	0.38	0.28	0.55	0.38	1.43	0.92	1.18	0.81	0.16	0.31
Mean	1	0.91	0.9525	0.9375	0.86	0.98	0.8775	0.9625	0.95	0.905	0.96	0.195	0.395	0.65	0.58	1.02	0.9225	0.9125	0.8725	0.29	0.245
SEM	0.0374166	0.267145	0.161832	0.15052	0.103521	0.0740495	0.183774	0.237079	0.138864	0.27918	0.0617792	0.0648717	0.053929	0.0498331	0.0989949	0.190526	0.113312	0.0980965	0.0626332	0.0625833	0.0290115
Rpn1
	sgGal4	NC1	NC2	NC3	NC4	NC5	NC6	NC7	NC8	NC9	NC10	P-sg1	P-sg2	E1-sg1	E1-sg2	E2-sg1	E2-sg2	E3-sg1	E3-sg2	E4-sg1	E4-sg2
Rep1	1.02	1.2	0.96	1	0.8	1.25	1.17	0.91	1.14	0.96	0.94	0.87	1.09	0.73	0.61	0.71	0.96	0.65	0.88	0.52	1.11
Rep2	0.77	1.12	0.73	1.14	1	1.16	0.98	1.13	0.99	0.85	1.38	0.81	0.63	1.13	0.9	0.66	0.66	0.83	1.08	0.93	0.83
Rep3	1.05	0.87	0.95	0.89	1.08	1.84	0.45	1.31	0.81	1.14	1.13	0.64	0.86	1.05	1.16	1.13	0.98	0.89	0.79	1.05	0.8
Rep4	1.16	1.02	0.81	0.73	1.48	0.52	1.02	1.11	1.02	0.75	0.7	1.19	0.88	0.84	0.74	0.91	1.13	1.12	0.87	1.12	1.23
Mean	1	1.0525	0.8625	0.94	1.09	1.1925	0.905	1.115	0.99	0.925	1.0375	0.8775	0.865	0.9375	0.8525	0.8525	0.9325	0.8725	0.905	0.905	0.9925
SEM	0.082361	0.0711073	0.0558831	0.0866987	0.142712	0.270166	0.157083	0.0818026	0.0681909	0.0835165	0.144128	0.114991	0.0940301	0.0923196	0.118418	0.107112	0.0984357	0.0969858	0.0617117	0.134195	0.105544
Supplementary Fig. 10e: Raw qPCR Data
Runx1
	sgGal4	NC1	NC2	NC3	NC4	NC5	NC6	NC7	NC8	NC9	NC10	P1-sg1	P1-sg2	P2-sg1	P2-sg2	Enh1-1	Enh1-2	Enh2-1	Enh2-2	Enh3-1	Enh3-2
Rep1	1.07	0.71	0.83	0.85	0.98	0.72	0.87	1.2	0.83	0.83	0.77	0.33	0.3	0.48	0.56	0.72	0.71	1.06	0.98	1.06	0.69
Rep2	0.87	0.88	1	1.28	0.69	1.02	1.06	0.93	0.8	1.26	1.1	0.19	0.44	0.44	0.5	1.39	1.2	1.03	0.74	1.03	1.2
Rep3	1.24	1.14	1.17	0.74	0.76	0.92	1.12	0.76	1.09	0.85	0.68	0.36	0.18	0.54	0.3	0.67	1	0.6	0.69	0.72	0.68
Rep4	0.82	0.98	0.95	0.8	1.02	0.8	0.81	0.79	1.24	0.7	1.14	0.17	0.26	0.47	0.4	0.83	0.62	0.63	1.12	0.77	1.03
Mean	1	0.9275	0.9875	0.9175	0.8625	0.865	0.965	0.92	0.99	0.91	0.9225	0.2625	0.295	0.4825	0.44	0.9025	0.8825	0.83	0.8825	0.895	0.9
SEM	0.0965229	0.0901272	0.0705189	0.122907	0.0810735	0.0660177	0.0742181	0.100416	0.105751	0.121312	0.115785	0.0481966	0.0543906	0.0209662	0.0571548	0.1659	0.133315	0.124432	0.101355	0.0874166	0.128906
1810053B23Rik
	sgGal4	NC1	NC2	NC3	NC4	NC5	NC6	NC7	NC8	NC9	NC10	P1-sg1	P1-sg2	P2-sg1	P2-sg2	Enh1-1	Enh1-2	Enh2-1	Enh2-2	Enh3-1	Enh3-2
Rep1	1.16	0.98	0.89	0.77	1.35	0.74	1.15	0.65	0.89	1.04	0.89	0.73	0.76	1.09	0.69	1.09	1.02	1.04	0.81	0.61	0.8
Rep2	1.02	0.68	0.67	1.05	0.94	1.34	1.29	1	1.01	0.75	0.81	1.35	1.19	0.62	1.03	1.29	1.09	0.87	0.7	1.12	1.36
Rep3	1.06	0.68	0.98	1.1	0.86	0.84	0.55	0.46	0.77	0.69	0.85	1.15	0.68	0.82	1.06	1.5	0.96	1.04	1.06	1.35	0.98
Rep4	0.76	1.39	1.07	1.25	0.86	0.71	0.96	1.06	1.22	0.85	0.69	1.11	0.99	0.99	0.87	0.8	1.4	0.72	0.88	0.85	0.83
Mean	1	0.9325	0.9025	1.0425	1.0025	0.9075	0.9875	0.7925	0.9725	0.8325	0.81	1.085	0.905	0.88	0.9125	1.17	1.1175	0.9175	0.8625	0.9825	0.9925
SEM	0.0852447	0.168096	0.0857686	0.100281	0.117358	0.14682	0.160747	0.143025	0.0959492	0.076635	0.0432049	0.129454	0.115506	0.103037	0.0850857	0.149053	0.0978413	0.0770687	0.0755397	0.160799	0.128671

## Sheet: Suppl. Fig. 11
Supplementary Fig. 11a: Raw ChIP-qPCR Data
Cebpa										Cebpa
	sgGal4				P-sg1						sgGal4		P-sg1
	rep1	rep2	rep3	rep4	rep1	rep2	rep3	rep4			Mean	SEM	Mean	SEM
	0.113	0.322	0.158	0.171	1.323	1.609	2.101	1.357			0.191	0.0454001	1.5975	0.179545
	sgGal4				E1-sg1						sgGal4		E1-sg1
	rep1	rep2	rep3	rep4	rep1	rep2	rep3	rep4			Mean	SEM	Mean	SEM
	0.093	0.083	0.117	0.095	1.408	1.713	1.736	1.129			0.097	0.00716473	1.4965	0.143504
	sgGal4				E1-sg2						sgGal4		E1-sg2
	rep1	rep2	rep3	rep4	rep1	rep2	rep3	rep4			Mean	SEM	Mean	SEM
	0.104	0.173	0.246	0.199	1.816	2.452	2.402	1.637			0.1805	0.0296381	2.07675	0.205745
	sgGal4				E3-sg1						sgGal4		E3-sg1
	rep1	rep2	rep3	rep4	rep1	rep2	rep3	rep4			Mean	SEM	Mean	SEM
	0.21	0.143	0.203	0.164	1.166	1.418	1.552	0.926			0.18	0.0159531	1.2655	0.138594
	sgGal4				E3-sg2						sgGal4		E3-sg2
	rep1	rep2	rep3	rep4	rep1	rep2	rep3	rep4			Mean	SEM	Mean	SEM
	0.235	0.16	0.227	0.184	2.169	2.438	2.445	1.765			0.2015	0.0177975	2.20425	0.159891
Supplementary Fig. 11b: Raw ChIP-qPCR Data
Gata1										Gata1
	sgGal4				P-sg1						sgGal4		P-sg1
	rep1	rep2	rep3	rep4	rep1	rep2	rep3	rep4			Mean	SEM	Mean	SEM
	0.03	0.038	0.054	0.044	0.519	0.554	0.703	0.384			0.0415	0.005058	0.54	0.0655375
	sgGal4				E1-sg1						sgGal4		E1-sg1
	rep1	rep2	rep3	rep4	rep1	rep2	rep3	rep4			Mean	SEM	Mean	SEM
	0.028	0.036	0.051	0.042	0.574	0.613	0.777	0.63			0.03925	0.00485412	0.6485	0.0444081
	sgGal4				E1-sg2						sgGal4		E1-sg2
	rep1	rep2	rep3	rep4	rep1	rep2	rep3	rep4			Mean	SEM	Mean	SEM
	0.062	0.068	0.097	0.078	0.474	0.507	0.643	0.447			0.07625	0.0076635	0.51775	0.0435151
	sgGal4				E2-sg1						sgGal4		E2-sg1
	rep1	rep2	rep3	rep4	rep1	rep2	rep3	rep4			Mean	SEM	Mean	SEM
	0.043	0.035	0.05	0.04	0.579	0.705	0.894	0.435			0.042	0.00313581	0.65325	0.0973759
	sgGal4				E2-sg2						sgGal4		E2-sg2
	rep1	rep2	rep3	rep4	rep1	rep2	rep3	rep4			Mean	SEM	Mean	SEM
	0.051	0.056	0.08	0.065	0.307	0.373	0.387	0.207			0.063	0.00636396	0.3185	0.0410559
Supplementary Fig. 11c: Raw ChIP-qPCR Data
Gata2										Gata2
	sgGal4				P-sg1						sgGal4		P-sg1
	rep1	rep2	rep3	rep4	rep1	rep2	rep3	rep4			Mean	SEM	Mean	SEM
	0.166	0.21	0.264	0.213	1.438	1.959	2.08	1.383			0.21325	0.020039	1.715	0.177884
	sgGal4				E1-sg1						sgGal4		E1-sg1
	rep1	rep2	rep3	rep4	rep1	rep2	rep3	rep4			Mean	SEM	Mean	SEM
	0.116	0.144	0.18	0.146	1.545	2.104	2.67	1.467			0.1465	0.013099	1.9465	0.279789
	sgGal4				E1-sg2						sgGal4		E1-sg2
	rep1	rep2	rep3	rep4	rep1	rep2	rep3	rep4			Mean	SEM	Mean	SEM
	0.132	0.165	0.207	0.168	1.836	2.5	2.573	1.697			0.168	0.015346	2.1515	0.224578
	sgGal4				E2-sg1						sgGal4		E2-sg1
	rep1	rep2	rep3	rep4	rep1	rep2	rep3	rep4			Mean	SEM	Mean	SEM
	0.098	0.12	0.15	0.122	1.017	1.385	1.258	0.801			0.1225	0.0106575	1.11525	0.129598
	sgGal4				E2-sg2						sgGal4		E2-sg2
	rep1	rep2	rep3	rep4	rep1	rep2	rep3	rep4			Mean	SEM	Mean	SEM
	0.253	0.325	0.208	0.33	2.336	2.495	3.166	1.905			0.279	0.0294873	2.4755	0.261741
	sgGal4				E3-sg1						sgGal4		E3-sg1
	rep1	rep2	rep3	rep4	rep1	rep2	rep3	rep4			Mean	SEM	Mean	SEM
	0.216	0.276	0.146	0.281	1.531	1.635	1.674	1.231			0.22975	0.0315816	1.51775	0.100234
	sgGal4				E3-sg2						sgGal4		E3-sg2
	rep1	rep2	rep3	rep4	rep1	rep2	rep3	rep4			Mean	SEM	Mean	SEM
	0.245	0.315	0.195	0.32	1.428	1.525	1.735	1.145			0.26875	0.0299566	1.45825	0.122504
Supplementary Fig. 11d: Raw ChIP-qPCR Data
Runx1										Runx1
	sgGal4				P-sg1						sgGal4		P-sg1
	rep1	rep2	rep3	rep4	rep1	rep2	rep3	rep4			Mean	SEM	Mean	SEM
	0.147	0.182	0.241	0.195	1.629	1.829	2.023	1.234			0.19125	0.0194353	1.67875	0.168662
	sgGal4				E1-sg1						sgGal4		E1-sg1
	rep1	rep2	rep3	rep4	rep1	rep2	rep3	rep4			Mean	SEM	Mean	SEM
	0.053	0.067	0.089	0.072	1.891	1.924	2.581	1.44			0.07025	0.00743163	1.959	0.234893
	sgGal4				E1-sg2						sgGal4		E1-sg2
	rep1	rep2	rep3	rep4	rep1	rep2	rep3	rep4			Mean	SEM	Mean	SEM
	0.091	0.114	0.15	0.121	1.669	1.874	2.277	1.565			0.119	0.0121587	1.84625	0.157278
	sgGal4				E2-sg1						sgGal4		E2-sg1
	rep1	rep2	rep3	rep4	rep1	rep2	rep3	rep4			Mean	SEM	Mean	SEM
	0.15	0.186	0.245	0.198	2.074	2.329	2.829	1.584			0.19475	0.0196103	2.204	0.259414
	sgGal4				E2-sg2						sgGal4		E2-sg2
	rep1	rep2	rep3	rep4	rep1	rep2	rep3	rep4			Mean	SEM	Mean	SEM
	0.128	0.159	0.209	0.17	3.092	3.472	3.218	2.386			0.1665	0.0167257	3.042	0.232507
	sgGal4				E3-sg1						sgGal4		E3-sg1
	rep1	rep2	rep3	rep4	rep1	rep2	rep3	rep4			Mean	SEM	Mean	SEM
	0.121	0.15	0.198	0.16	1.934	2.335	2.201	1.774			0.15725	0.0159027	2.061	0.126877
	sgGal4				E3-sg2						sgGal4		E3-sg2
	rep1	rep2	rep3	rep4	rep1	rep2	rep3	rep4			Mean	SEM	Mean	SEM
	0.128	0.259	0.199	0.161	2.893	3.94	3.787	2.229			0.18675	0.028114	3.21225	0.400901
Rep2										Rep2
0.00942037										0.00942037
0.0142786										0.0142786
0.0216862										0.0216862
0.0147822										0.0147822
0.0115177										0.0115177
0.0145814										0.0145814
